# Supplementary material for: Rice PIN Auxin Efflux Carriers Modulate the Nitrogen Response in a Changing Nitrogen Growth Environment
Source: Int J Mol Sci. 2021 Mar 23;22(6):3243. doi: 10.3390/ijms22063243 (PMC8005180; doi:10.3390/ijms22063243)
Supplement: Supplementary file 1 [file ijms-22-03243-s001.zip]

Archive with 4 entries (4 files):
- Figure S1.tif
- Figure S2 protein align.tif
- Table S1. Information of the PIN family genes of rice, Arabidopsis and Maize..pdf
- Table S2. Summary of primer sequences used for RT-PCR analyses in Figures 1, 3, and 6..pdf
